# Supplementary material for: Randomized Controlled Trials of Zhigancao Decoction Combined With Metoprolol in the Treatment of Arrhythmia: A Systematic Review and Meta-Analysis
Source: Front Cardiovasc Med. 2022 Feb 23;9:795903. doi: 10.3389/fcvm.2022.795903 (PMC8904740; doi:10.3389/fcvm.2022.795903)
Supplement: Supplementary file 2 [file Table_1.xlsx]

## Sheet: efficacy(36)
纳入研究	疗程	对照组事件数（c）	对照组非事件数（d）	对照组样本量	试验组事件数（a）	试验组非事件数（b）	试验组样本量	对照		观察		年龄		病程		➡️
								男	女	男	女	对照	试验	对照	试验		纳入研究	规范名称	疗程	试验组事件数（a）	试验组样本量	对照组事件数（c）	对照组样本量	➡️		study	实验组（Trial）			对照组（Control）				终版➡️		study	实验组（Trial）		对照组（Control）		style
																	study										Tevent	Tnoevent	Ttotal	Cevent	Cnoevent	Ctotal		style			Tevent	Ttotal	Cevent	Ctotal
艾都凤2015	4周	28	11	39	36	4	40	23	16	23	17	55.8±5.1	56.4±4.8	10.8±1.3月	11.1±1.7月		艾都凤2015	Aidufeng2015	4周	36	40	28	39			Aidufeng2015	36	4	40	28	11	39	冠状动脉粥样硬化性心脏病心律失常（1）	1		Aidufeng2015	36	40	28	39	1	coronary heart disease arrhythmia（23）
曹云艳2020	2周	41	16	57	54	3	57	32	25	31	26	72.5±8.4	733.5±8.9				白亚萍2019	Baiyaping2019	4周	41	44	32	44			Baiyaping2019	41	3	44	32	12	44	房早/室早（2）	2		Chenxiaolin2016	43	50	33	47	1
陈婷2018	12周	23	7	30	28	2	30	17	13	16	14	63.7±9.5	62.1±8.9	3.9±1.7年	3.7±1.4年		曹云艳2020	Caoyunyan2020	2周	54	57	41	57			Caoyunyan2020	54	3	57	41	16	57	心律失常（5）	5		Duanaijing2019	48	50	37	50	1
段爱晶2019	2周	37	13	50	48	2	50	30	20	31	19	62.03±3.74	61.25±3.87				陈婷2018	Chenting2018	12周	28	30	23	30			Chenting2018	28	2	30	23	7	30	房颤（3）	3		Fanxiuxia2019	47	50	42	50	1
管慧2020	1月	28	12	40	38	2	40	26	14	27	13	67.61±7.36	67.55±6.78				陈晓琳2016	Chenxiaolin2016	4周	43	50	33	47			Chenxiaolin2016	43	7	50	33	14	47	冠心病心律失常	1		Huangxiaoqiang2020	44	48	36	48	1
何德英2015	4周	57	21	78	71	7	78										段爱晶2019	Duanaijing2019	2周	48	50	37	50			Duanaijing2019	48	2	50	37	13	50	冠心病心律失常	1		Jiangguo2012	44	47	38	47	1
林文志2019	8周	19	11	30	27	3	30	17	13	16	14	56.01±2.11	55.38±2.67	12.63±2.27月	12.59±2.43月		范秀霞2019	Fanxiuxia2019	6周	47	50	42	50			Fanxiuxia2019	47	3	50	42	8	50	气虚血瘀型冠心病合并心律失常	1		Linwenzhi2019	27	30	19	30	1
刘孟珍2020	4周	63	8	71	70	1	71	41	30	39	32	64.3±5.2	64.8±5.1	5.8±2.6年	5.7±2.8年		管慧2020	Guanhui2020	1月	38	40	28	40			Guanhui2020	38	2	40	28	12	40	心律失常	5		Meiyongxian2020	31	32	26	32	1
苏欣2017	10天	30	5	35	33	2	35	17	18	18	17	49.2±2.3	48.5±2.4				何德英2015	Hedeying2015	4周	71	78	57	78			Hedeying2015	71	7	78	57	21	78	室早	2		Puqingping2016	28	28	21	28	1
万志敏2019	4周	34	12	46	44	2	46	25	21	26	20	61.63±5.14	61.56±5.25	16.46±6.21月	16.52±6.26月		黄勉婷2016	Huangmianting2016	4周	23	30	15	30			Huangmianting2016	23	7	30	15	15	30	功能性室早	2		Sunjunxiong2019	38	40	30	40	1
杨忠芬2019	1月	386	14	400	395	5	400	224	176	227	173	63.9±5.3	64.1±5.4				黄小强2020	Huangxiaoqiang2020	1月	44	48	36	48			Huangxiaoqiang2020	44	4	48	36	12	48	冠心病心律失常	1		Suxin2017	33	35	30	35	1
陈晓琳2016	4周	33	14	47	43	7	50	28	19	28	22	61.3±7.4	59.8±6.7				姜果2012	Jiangguo2012	4周	44	47	38	47			Jiangguo2012	44	3	47	38	9	47	冠心病心律失常	1		Tangwansi2019	29	30	14	30	1
范秀霞2019	6周	42	8	50	47	3	50										林文志2019	Linwenzhi2019	8周	27	30	19	30			Linwenzhi2019	27	3	30	19	11	30	冠心病心律失常	1		Wangjigang2014	41	45	37	45	1
黄小强2020	1月	36	12	48	44	4	48	26	22	28	20	59.8±8.7	61.5±8.2				刘孟珍2020	Liumengzhen2020	4周	70	71	63	71			Liumengzhen2020	70	1	71	63	8	71	气阴两虚型心律失常（4）	4		Wanglin2019	46	50	35	50	1
姜果2012	4周	38	9	47	44	3	47										梅永现2020	Meiyongxian2020	20天	31	32	26	32			Meiyongxian2020	31	1	32	26	6	32	气阴两虚型冠心病心律失常	1		Wangshanshan2018	44	47	34	47	1
裴国宪2013	4周	30	8	38	36	2	38	13	25	11	27	41.42±5.18	38.27±5.12	12.58±3.62月	13.26±2.58月		欧健钊2019	Oujianzhao2019	8周	19	20	11	17			Oujianzhao2019	19	1	20	11	6	17	室早	2		Wangzhe2016	43	45	30	43	1
蒲庆平2016		21	7	28	28	0	28	16	12	16	12	66±4.3	66±4.7	2.5±1.5年	2.5±1.3年		裴国宪2013	Peiguoxian2013	4周	36	38	30	38			Peiguoxian2013	36	2	38	30	8	38	房早	2		Wanzhimin2019	44	46	34	46	1
孙俊雄2019	1月	30	10	40	38	2	40	22	18	23	17	56.1±2.8	56.0±3.5				蒲庆平2016	Puqingping2016		28	28	21	28			Puqingping2016	28	0	28	21	7	28	冠心病心律失常	1		Wuyanpeng2020	52	54	40	54	1
唐婉斯2019	10天	14	16	30	29	1	30	16	14	18	12	60.58±4.56	58.83±5.18	5.85±1.34年	5.96±1.23年		孙俊雄2019	Sunjunxiong2019	1月	38	40	30	40			Sunjunxiong2019	38	2	40	30	10	40	冠心病心律失常	1		Yangzhongfen2019	395	400	386	400	1
王礼彬2013	4周	45	11	56	48	4	52										孙艳玲2017	Sunyanling2017	6周	42	45	34	45			Sunyanling2017	42	3	45	34	11	45	气阴两虚型冠心病心律失常	4		Zhangchunyan2018	40	42	33	41	1
王林2019	4周	35	15	50	46	4	50	23	27	28	22	60.13±7.33	59.85±8.16				苏欣2017	Suxin2017	10天	33	35	30	35			Suxin2017	33	2	35	30	5	35	冠心病心律失常	1		Zhangxiaopeng2018	40	44	35	44	1
王珊珊 回顾性研究2018	2周	34	13	47	44	3	47	25	22	27	20	54.38±3.37	55.1±2.06	3.45±2.08年	4.82±1.06年		唐婉斯2019	Tangwansi2019	10天	29	30	14	30			Tangwansi2019	29	1	30	14	16	30	冠心病心律失常	1		Zhangyong2019	48	50	39	50	1
王哲2016	4周	30	13	43	43	2	45	30	13	30	15	55.2±5.6	55.0±5.4	11.3±2.7月	11.1±2.5月		王纪岗2014	Wangjigang2014	4周	41	45	37	45			Wangjigang2014	41	4	45	37	8	45	冠心病心律失常	1		Zhaobin2020	38	40	25	40	1
武艳鹏2020	4周	40	14	54	52	2	54	24	30	22	32	65.22±3.12	65.26±3.14	9.05±1.51年	9.06±1.54年		王礼彬2013	Wanglibin2013	4周	48	52	45	56			Wanglibin2013	48	4	52	45	11	56	房颤	3
徐姗2020	4周	63	12	75	69	6	75	44	31	41	34	49.15±7.93	51.62±8.09				王林2019	Wanglin2019	4周	46	50	35	50			Wanglin2019	46	4	50	35	15	50	冠心病心律失常	1		Baiyaping2019	41	44	32	44	2	premature ventricular beats/atrial premature beats（5）
张春艳2018	4周	33	8	41	40	2	42	23	18	22	20	71.66±5.43	72.17±5.59	8.85±2.38月	8.92±2.30月		王珊珊 回顾性研究2018	Wangshanshan2018	2周	44	47	34	47			Wangshanshan2018	44	3	47	34	13	47	冠心病室性心律失常	1		Hedeying2015	71	78	57	78	2
张妍珍2017	3月	45	15	60	57	3	60	30	30	28	32	55.0±4.1	58.0±3.7	5±1.7年	5±2.9年		王哲2016	Wangzhe2016	4周	43	45	30	43			Wangzhe2016	43	2	45	30	13	43	冠心病心律失常	1		Huangmianting2016	23	30	15	30	2
张勇2019	2周	39	11	50	48	2	50	26	24	25	25	54.9±4.5	55.8±2.1	4.5±1.0年	4.2±0.8年		万志敏2019	Wanzhimin2019	4周	44	46	34	46			Wanzhimin2019	44	2	46	34	12	46	气阴两虚型冠心病心律失常	1		Oujianzhao2019	19	20	11	17	2
赵彬2020	4周	25	15	40	38	2	40	22	18	18	22	70.67±6.34	71.64±5.68	7.98±3.45月	8.23±3.57月		武艳鹏2020	Wuyanpeng2020	4周	52	54	40	54			Wuyanpeng2020	52	2	54	40	14	54	冠心病心律失常	1		Peiguoxian2013	36	38	30	38	2
梅永现2020	20天	26	6	32	31	1	32	17	15	18	14	51.8±7.4	52.2±7.5				徐姗2020	Xushan2020	4周	69	75	63	75			Xushan2020	69	6	75	63	12	75	气阴两虚型心律失常	4
王纪岗2014	4周	37	8	45	41	4	45										杨忠芬2019	Yangzhongfen2019	1月	395	400	386	400			Yangzhongfen2019	395	5	400	386	14	400	气阴两虚型冠心病心律失常	1		Chenting2018	28	30	23	30	3	atrial fibrillation（2）
张小鹏2018	4周	35	9	44	40	4	44										张春艳2018	Zhangchunyan2018	4周	40	42	33	41			Zhangchunyan2018	40	2	42	33	8	41	冠心病心律失常	1		Wanglibin2013	48	52	45	56	3
黄勉婷2016	4周	15	15	30	23	7	30	11	19	13	17	40.73±13.29	38.97±10.36				张小鹏2018	Zhangxiaopeng2018	4周	40	44	35	44			Zhangxiaopeng2018	40	4	44	35	9	44	冠心病心律失常	1
白亚萍2019	4周	32	12	44	41	3	44	20	24	18	26	58.22±5.03	58.12±5.23	6.32±1.13年	6.52±1.23年		张妍珍2017	Zhangyanzhen2017	3月	57	60	45	60			Zhangyanzhen2017	57	3	60	45	15	60	气血两虚型快速心律失常	4		Liumengzhen2020	70	71	63	71	4	arrhythmia of qi-yin deficiency（4）
欧健钊2019	8周	11	6	17	19	1	20	9	8	9	11	61.15±8.32	60.21±7.13				张勇2019	Zhangyong2019	2周	48	50	39	50			Zhangyong2019	48	2	50	39	11	50	冠心病室性心律失常	1		Sunyanling2017	42	45	34	45	4
孙艳玲2017	6周	34	11	45	42	3	45	25	20	24	21	67.21±3.23	65.23±2.98				赵彬2020	Zhaobin2020	4周	38	40	25	40			Zhaobin2020	38	2	40	25	15	40	冠心病心律失常	1		Xushan2020	69	75	63	75	4
																																				Zhangyanzhen2017	57	60	45	60	4
																																				Caoyunyan2020	54	57	41	57	5	arrhythmia（2）
																																				Guanhui2020	38	40	28	40	5

## Sheet: incidences of arrhytha(33)
	study	实验组（Trial）			对照组（Control）			style	study	终版➡️		实验组（Trial）			对照组（Control）			style	study
		mean	sd	Ttotal	mean	sd	Ctotal					Mean	SD	Ttotal	Mean	SD	Ctotal
艾都凤2015	Aidufeng2015	653	64	40	987	104	39	Ventricular	Aidufeng2015（1）			299	34	40	520	44	39	2	Aidufeng2015（2）	Aidufeng2015	atrial premature beats（10）
	Aidufeng2015	299	34	40	520	44	39	Atrial	Aidufeng2015（2）			1238	531	44	4864	829	44	2	Baiyaping2019（2）	Baiyaping2019
	Aidufeng2015	105	11	40	165	18	39	Atrioventricular junction	Aidufeng2015（3）			2074.82	221.26	50	2074.82	221.26	50	2	Fanxiuxia2019（2）	Fanxiuxia2019
白亚萍2019	Baiyaping2019	1248	441	44	2480	803	44	Ventricular	Baiyaping2019（1）			301	28	47	502	49	47	2	Jiangguo2012（2）	Jiangguo2012
	Baiyaping2019	1238	531	44	4864	829	44	Atrial	Baiyaping2019（2）			261.55	181.23	45	359.68	188.75	45	2	Sunyanling2017（2）	Sunyanling2017
范秀霞2019	Fanxiuxia2019	614.13	212.45	50	892.84	301.17	50	Ventricular	Fanxiuxia2019（1）			297	31	35	523	43	35	2	Suxin2017（2）	Suxin2017
	Fanxiuxia2019	2074.82	221.26	50	352.41	148.94	50	Atrial	Fanxiuxia2019（2）			279	11	30	542	12	30	2	Tangwansi2019（2）	Tangwansi2019
	Fanxiuxia2019	104.36	35.75	50	156.4	37.53	50	Atrioventricular junction	Fanxiuxia2019（3）			298	32	45	521	43	45	2	Wangjigang2014（2）	Wangjigang2014
何德英2015	Hedeying2015	418	183	78	862	216	78	Ventricular	Hedeying2015			298	33	45	521	45	43	2	Wangzhe2016（2）	Wangzhe2016
黄勉婷2016	Huangmianting2016	5409.13	3420.71	30	6021.77	3815.96	30	Ventricular	Huangmianting2016			286.56	15.22	80	530.9	42.05	80	2	Zhangjilei2018（2）	Zhangjilei2018
姜果2012	Jiangguo2012	668	72	47	979	102	47	Ventricular	Jiangguo2012（1）
	Jiangguo2012	301	28	47	502	49	47	Atrial	Jiangguo2012（2）			653	64	40	987	104	39	1	Aidufeng2015（1）	Aidufeng2015	premature ventricular beats（14）
	Jiangguo2012	101	11	47	162	18	47	Atrioventricular junction	Jiangguo2012（3）			1248	441	44	2480	803	44	1	Baiyaping2019（1）	Baiyaping2019
欧健钊2019	Oujianzhao2019	5408.12	2421.7	20	7222.75	2814.95	17	Ventricular	Oujianzhao2019			614.13	212.45	50	892.84	301.17	50	1	Fanxiuxia2019（1）	Fanxiuxia2019
孙艳玲2017	Sunyanling2017	611.43	214.45	45	896.56	310.66	45	Ventricular	Sunyanling2017（1）			418	183	78	862	216	78	1	Hedeying2015	Hedeying2015
	Sunyanling2017	261.55	181.23	45	359.68	188.75	45	Atrial	Sunyanling2017（2）			5409.13	3420.71	30	6021.77	3815.96	30	1	Huangmianting2016	Huangmianting2016
	Sunyanling2017	103.1	45.29	45	150.36	39.61	45	Atrioventricular junction	Sunyanling2017（3）			668	72	47	979	102	47	1	Jiangguo2012（1）	Jiangguo2012
苏欣2017	Suxin2017	653	62	35	987	104	35	Ventricular	Suxin2017（1）			5408.12	2421.7	20	7222.75	2814.95	17	1	Oujianzhao2019	Oujianzhao2019
	Suxin2017	297	31	35	523	43	35	Atrial	Suxin2017（2）			611.43	214.45	45	896.56	310.66	45	1	Sunyanling2017（1）	Sunyanling2017
	Suxin2017	103	9	35	167	18	35	Atrioventricular junction	Suxin2017（3）			653	62	35	987	104	35	1	Suxin2017（1）	Suxin2017
唐婉斯2019	Tangwansi2019	616	40	30	852	20	30	Ventricular	Tangwansi2019（1）			616	40	30	852	20	30	1	Tangwansi2019（1）	Tangwansi2019
	Tangwansi2019	279	11	30	542	12	30	Atrial	Tangwansi2019（2）			653	65	45	986	105	45	1	Wangjigang2014（1）	Wangjigang2014
	Tangwansi2019	108	5	30	172	69	30	Atrioventricular junction	Tangwansi2019（3）			652	63	45	988	105	43	1	Wangzhe2016（1）	Wangzhe2016
王纪岗2014	Wangjigang2014	653	65	45	986	105	45	Ventricular	Wangjigang2014（1）			2688.37	709.14	75	4172.51	844.02	75	1	Xushan2020	Xushan2020
	Wangjigang2014	298	32	45	521	43	45	Atrial	Wangjigang2014（2）			641.43	85.19	80	1024.95	102.34	80	1	Zhangjilei2018（1）	Zhangjilei2018
	Wangjigang2014	105	10	45	167	19	45	Atrioventricular junction	Wangjigang2014（3）
王哲2016	Wangzhe2016	652	63	45	988	105	43	Ventricular	Wangzhe2016（1）			105	11	40	165	18	39	3	Aidufeng2015（3）	Aidufeng2015	junctional dysrhythmias（9）
	Wangzhe2016	298	33	45	521	45	43	Atrial	Wangzhe2016（2）			104.36	35.75	50	156.4	37.53	50	3	Fanxiuxia2019（3）	Fanxiuxia2019
	Wangzhe2016	104	10	45	166	19	43	Atrioventricular junction	Wangzhe2016（3）			101	11	47	162	18	47	3	Jiangguo2012（3）	Jiangguo2012
徐姗2020	Xushan2020	2688.37	709.14	75	4172.51	844.02	75	Ventricular	Xushan2020			103.1	45.29	45	150.36	39.61	45	3	Sunyanling2017（3）	Sunyanling2017
张继磊2018	Zhangjilei2018	641.43	85.19	80	1024.95	102.34	80	Ventricular	Zhangjilei2018（1）			103	9	35	167	18	35	3	Suxin2017（3）	Suxin2017
	Zhangjilei2018	286.56	15.22	80	530.9	42.05	80	Atrial	Zhangjilei2018（2）			108	5	30	172	69	30	3	Tangwansi2019（3）	Tangwansi2019
	Zhangjilei2018	104.16	15.28	80	167.37	20.86	80	Atrioventricular junction	Zhangjilei2018（3）			105	10	45	167	19	45	3	Wangjigang2014（3）	Wangjigang2014
												104	10	45	166	19	43	3	Wangzhe2016（3）	Wangzhe2016
												104.16	15.28	80	167.37	20.86	80	3	Zhangjilei2018（3）	Zhangjilei2018

## Sheet: HR(6)
	实验组（Trial）			对照组（Control）			style	study	终版➡️		study	实验组（Trial）			对照组（Control）			style
	mean	sd	Ttotal	mean	sd	Ctotal						Mean	SD	Ttotal	Mean	SD	Ctotal
陈婷	96.37	10.8	30	99.4	10.79	30	房颤	Chenting2018			Chenting2018	96.37	10.8	30	99.4	10.79	30	1	atrial fibrillation（3）
崔晓婷	85.3	11.3	40	96.4	12.5	40	房颤	Cuixiaoting2017			Cuixiaoting2017	85.3	11.3	40	96.4	12.5	40	1
段爱晶	64.25	5.36	50	75.54	6.62	50	冠心病心律失常	Duanaijing2019			Wanglibin2013	55	4	54	66	5	56	1
林文志	74.19	8.27	30	79.85	6.14	30	冠心病心律失常	Linwenzhi2019			Duanaijing2019	64.25	5.36	50	75.54	6.62	50	2	coronary heart disease arrhythmia（3）
王礼彬	55	4	54	66	5	56	房颤	Wanglibin2013			Linwenzhi2019	74.19	8.27	30	79.85	6.14	30	2
张小鹏	66.35	7.31	44	72.7	8.14	44	冠心病心律失常	Zhangxiaopeng2018			Zhangxiaopeng2018	66.35	7.31	44	72.7	8.14	44	2

## Sheet: TCM score(5)
		实验组		对照组		终版➡️				实验组（Trial）			对照组（Control）			style
		均数	标准差	均数	标准差				Study	Mean	SD	Ttotal	Mean	SD	Ctotal
段爱晶2019	Duanaijing2019	4.31	1.28	6.98	1.55			段爱晶2019	Duanaijing2019	4.31	1.28	50	6.98	1.55	50	1	冠心病心律失常	coronary heart disease arrhythmia
唐婉斯2019	Tangwansi2019	2.23	0.43	5.04	0.82			唐婉斯2019	Tangwansi2019	2.23	0.43	30	5.04	0.82	30	1	冠心病合并 心律失常
张春艳2018	Zhangchunyan2018	4.36	1.4	6.87	1.93			张春艳2018	Zhangchunyan2018	4.36	1.4	42	6.87	1.93	41	1	冠心病合并 心律失常
张继磊2018	Zhangjilei2018	2.03	0.45	5.05	0.81			张继磊2018	Zhangjilei2018	2.03	0.45	80	5.05	0.81	80	1	冠心病合并 心律失常
赵彬2020	Zhaobin2020	3.89	1.23	6.97	2.35			赵彬2020	Zhaobin2020	3.89	1.23	40	6.97	2.35	40	1	冠心病合并 心律失常
												242			241

## Sheet: adverse events(16)
		实验组		对照组		终版➡️		Study	实验组（Trial）		对照组（Control）		Style
		events	total	events	total				events	total	events	total	style	style
曹云艳2020	Caoyunyan2020	3	57	5	57			Caoyunyan2020	3	57	5	57	1	心律失常（1）	arrhythmia						1
陈婷2018	Chenting2018	0	30	1	30
段爱晶2019	Duanaijing2019	3	50	12	50			Chenting2018	0	30	1	30	2	房颤（2）	atrial fibrillation
林文志2019	Linwenzhi2019	0	30	6	30
刘孟珍2020	Liumengzhen2020	4	71	4	71			Huangmianting2016	0	60	0	60	4	功能性室早（4）	premature ventricular beats
杨忠芬2019	Yangzhongfen2019	8	400	18	400
陈晓琳2016	Chenxiaolin2016	2	50	7	47			Liumengzhen2020	4	71	4	71	5	气阴两虚型心律失常（5）	arrhythmia of qi-yin deficiency（2）
黄小强2020	Huangxiaoqiang2020	5	48	14	48			Yangzhongfen2019	8	400	18	400	5	气阴两虚型心律失常
唐婉斯2019	Tangwansi2019	2	30	3	30
王林2019	Wanglin2019	2	50	13	50			Chenxiaolin2016	2	50	7	47	3	冠心病心律失常（3）	coronary heart disease arrhythmia（11）
王哲2016	Wangzhe2016	2	45	5	43			Duanaijing2019	3	50	12	50	3	冠心病心律失常
武艳鹏2020	Wuyanpeng2020	2	54	10	54			Huangxiaoqiang2020	5	48	14	48	3	冠心病心律失常
张春艳2018	Zhangchunyan2018	3	42	2	41			Linwenzhi2019	0	30	6	30	3	冠心病心律失常
张勇2019	Zhangyong2019	2	50	8	50			Tangwansi2019	2	30	3	30	3	冠心病心律失常
赵彬2020	Zhaobin2020	2	40	3	40			Wanglin2019	2	50	13	50	3	冠心病心律失常
黄勉婷2016	Huangmianting2016	0	60	0	60			Wangzhe2016	2	45	5	43	3	冠心病心律失常
								Wuyanpeng2020	2	54	10	54	3	冠心病心律失常
								Zhangchunyan2018	3	42	2	41	3	冠心病心律失常
								Zhangyong2019	2	50	8	50	3	冠心病心律失常
								Zhaobin2020	2	40	3	40	3	冠心病心律失常
